# Supplementary material for: Survey of overwintering Halyomorpha halys (Hemiptera: Pentatomidae) in ports of export and natural landscapes surrounding the ports in Republic of Korea
Source: PLoS One. 2022 Aug 26;17(8):e0270532. doi: 10.1371/journal.pone.0270532 (PMC9417012; doi:10.1371/journal.pone.0270532)
Supplement: S1 Data — (XLSX) [file pone.0270532.s001.xlsx]

## Sheet: 2019
Date	Trials	Region	Site	Dose	Trap #	Female	Male	5th	4th	3rd	2nd	1st	Total	Note
19. 10. 23.	1st	Pyeongtaek	Wooded area	1x	1	4	2	0	0	0	0	0	6
19. 10. 23.	1st	Pyeongtaek	Wooded area	1x	2	0	2	0	0	0	0	0	2
19. 10. 23.	1st	Pyeongtaek	Wooded area	1x	3	3	0	0	0	0	0	0	3
19. 10. 23.	1st	Pyeongtaek	Wooded area	1x	4	1	0	0	0	0	0	0	1
19. 10. 23.	1st	Pyeongtaek	Wooded area	1x	5	0	3	0	0	0	0	0	3
19. 10. 23.	1st	Pyeongtaek	Wooded area	1x	6	2	1	0	0	0	0	0	3
19. 10. 23.	1st	Pyeongtaek	Wooded area	1x	7	2	2	0	0	0	0	0	4
19. 10. 23.	1st	Pyeongtaek	Wooded area	1x	8	1	1	0	0	0	0	0	2
19. 10. 23.	1st	Pyeongtaek	Wooded area	1x	9	1	0	0	0	0	0	0	1
19. 10. 23.	1st	Pyeongtaek	Wooded area	1x	10	2	0	0	0	0	0	0	2
19. 10. 23.	1st	Pyeongtaek	Agricultural area 1	4x	1									Trap lost
19. 10. 23.	1st	Pyeongtaek	Agricultural area 1	4x	2	0	0	0	0	0	0	0	0
19. 10. 23.	1st	Pyeongtaek	Agricultural area 1	4x	3	4	3	0	0	0	0	0	7
19. 10. 23.	1st	Pyeongtaek	Agricultural area 1	4x	4	3	2	0	0	0	0	0	5
19. 10. 23.	1st	Pyeongtaek	Agricultural area 1	4x	5	2	1	0	0	0	0	0	3
19. 10. 23.	1st	Pyeongtaek	Agricultural area 1	4x	6	4	3	0	0	0	0	0	7
19. 10. 23.	1st	Pyeongtaek	Agricultural area 1	4x	7	5	7	0	0	0	0	0	12
19. 10. 23.	1st	Pyeongtaek	Agricultural area 1	4x	8	7	3	0	0	0	0	0	10
19. 10. 23.	1st	Pyeongtaek	Agricultural area 1	4x	9	0	0	0	0	0	0	0	0
19. 10. 23.	1st	Pyeongtaek	Agricultural area 1	4x	10	2	4	0	0	0	0	0	6
19. 10. 23.	1st	Pyeongtaek	Agricultural area 2	4x	1	2	2	0	0	0	0	0	4
19. 10. 23.	1st	Pyeongtaek	Agricultural area 2	4x	2	0	0	0	0	0	0	0	0
19. 10. 23.	1st	Pyeongtaek	Agricultural area 2	4x	3	1	1	0	0	0	0	0	2
19. 10. 23.	1st	Pyeongtaek	Agricultural area 2	4x	4	0	1	0	0	0	0	0	1
19. 10. 23.	1st	Pyeongtaek	Agricultural area 2	4x	5	0	0	0	0	0	0	0	0
19. 10. 23.	1st	Pyeongtaek	Agricultural area 2	4x	6	0	0	0	0	0	0	0	0
19. 10. 23.	1st	Pyeongtaek	Agricultural area 2	4x	7	1	0	0	0	0	0	0	1
19. 10. 23.	1st	Pyeongtaek	Agricultural area 2	4x	8	1	0	1	0	0	0	0	2
19. 10. 23.	1st	Pyeongtaek	Agricultural area 2	4x	9	4	4	0	0	0	0	0	8
19. 10. 23.	1st	Pyeongtaek	Agricultural area 2	4x	10	4	0	0	0	0	0	0	4
19. 10. 23.	1st	Pyeongtaek	Agricultural area 3	4x	1	5	3	0	0	0	0	0	8
19. 10. 23.	1st	Pyeongtaek	Agricultural area 3	4x	2	3	2	0	0	0	0	0	5
19. 10. 23.	1st	Pyeongtaek	Agricultural area 3	4x	3	3	2	0	0	0	0	0	5
19. 10. 23.	1st	Pyeongtaek	Agricultural area 3	4x	4	1	1	0	0	0	0	0	2
19. 10. 23.	1st	Pyeongtaek	Agricultural area 3	4x	5	1	2	0	0	0	0	0	3
19. 10. 23.	1st	Pyeongtaek	Agricultural area 3	4x	6	3	1	0	0	0	0	0	4
19. 10. 23.	1st	Pyeongtaek	Agricultural area 3	4x	7	5	1	0	0	0	0	0	6
19. 10. 23.	1st	Pyeongtaek	Agricultural area 3	4x	8	4	3	0	0	0	0	0	7
19. 10. 23.	1st	Pyeongtaek	Agricultural area 3	4x	9	1	2	0	0	0	0	0	3
19. 10. 23.	1st	Pyeongtaek	Agricultural area 3	4x	10	3	2	0	0	0	0	0	5
19. 11. 08	2nd	Pyeongtaek	Wooded area	1x	1	0	0	0	0	0	0	0	0
19. 11. 08	2nd	Pyeongtaek	Wooded area	1x	2	0	0	0	0	0	0	0	0
19. 11. 08	2nd	Pyeongtaek	Wooded area	1x	3	0	0	0	0	0	0	0	0
19. 11. 08	2nd	Pyeongtaek	Wooded area	1x	4	0	0	0	0	0	0	0	0
19. 11. 08	2nd	Pyeongtaek	Wooded area	1x	5	0	0	0	0	0	0	0	0
19. 11. 08	2nd	Pyeongtaek	Wooded area	1x	6	0	0	0	0	0	0	0	0
19. 11. 08	2nd	Pyeongtaek	Wooded area	1x	7	0	0	0	0	0	0	0	0
19. 11. 08	2nd	Pyeongtaek	Wooded area	1x	8	0	0	0	0	0	0	0	0
19. 11. 08	2nd	Pyeongtaek	Wooded area	1x	9	0	0	0	0	0	0	0	0
19. 11. 08	2nd	Pyeongtaek	Wooded area	1x	10	0	0	0	0	0	0	0	0
19. 11. 08	2nd	Pyeongtaek	Agricultural area 1	4x	1	0	0	0	0	0	0	0	0
19. 11. 08	2nd	Pyeongtaek	Agricultural area 1	4x	2	0	0	0	0	0	0	0	0
19. 11. 08	2nd	Pyeongtaek	Agricultural area 1	4x	3	0	1	0	0	0	0	0	1
19. 11. 08	2nd	Pyeongtaek	Agricultural area 1	4x	4	2	1	0	0	0	0	0	3
19. 11. 08	2nd	Pyeongtaek	Agricultural area 1	4x	5	3	0	0	0	0	0	0	3
19. 11. 08	2nd	Pyeongtaek	Agricultural area 1	4x	6	0	0	0	0	0	0	0	0
19. 11. 08	2nd	Pyeongtaek	Agricultural area 1	4x	7	0	0	0	0	0	0	0	0
19. 11. 08	2nd	Pyeongtaek	Agricultural area 1	4x	8	0	0	0	0	0	0	0	0
19. 11. 08	2nd	Pyeongtaek	Agricultural area 1	4x	9	3	0	0	0	0	0	0	3
19. 11. 08	2nd	Pyeongtaek	Agricultural area 1	4x	10	0	2	0	0	0	0	0	2
19. 11. 08	2nd	Pyeongtaek	Agricultural area 2	4x	1	0	0	0	0	0	0	0	0
19. 11. 08	2nd	Pyeongtaek	Agricultural area 2	4x	2	0	0	0	0	0	0	0	0
19. 11. 08	2nd	Pyeongtaek	Agricultural area 2	4x	3	0	0	0	0	0	0	0	0
19. 11. 08	2nd	Pyeongtaek	Agricultural area 2	4x	4	1	0	0	0	0	0	0	1
19. 11. 08	2nd	Pyeongtaek	Agricultural area 2	4x	5	0	0	0	0	0	0	0	0
19. 11. 08	2nd	Pyeongtaek	Agricultural area 2	4x	6	0	0	0	0	0	0	0	0
19. 11. 08	2nd	Pyeongtaek	Agricultural area 2	4x	7	0	0	0	0	0	0	0	0
19. 11. 08	2nd	Pyeongtaek	Agricultural area 2	4x	8	0	0	0	0	0	0	0	0
19. 11. 08	2nd	Pyeongtaek	Agricultural area 2	4x	9	0	0	0	0	0	0	0	0
19. 11. 08	2nd	Pyeongtaek	Agricultural area 2	4x	10	0	0	0	0	0	0	0	0
19. 11. 08	2nd	Pyeongtaek	Agricultural area 3	4x	1	0	0	0	0	0	0	0	0
19. 11. 08	2nd	Pyeongtaek	Agricultural area 3	4x	2	1	2	0	0	0	0	0	3
19. 11. 08	2nd	Pyeongtaek	Agricultural area 3	4x	3	1	0	0	0	0	0	0	1
19. 11. 08	2nd	Pyeongtaek	Agricultural area 3	4x	4	0	0	0	0	0	0	0	0
19. 11. 08	2nd	Pyeongtaek	Agricultural area 3	4x	5	1	0	0	0	0	0	0	1
19. 11. 08	2nd	Pyeongtaek	Agricultural area 3	4x	6	1	0	0	0	0	0	0	1
19. 11. 08	2nd	Pyeongtaek	Agricultural area 3	4x	7	0	0	0	0	0	0	0	0
19. 11. 08	2nd	Pyeongtaek	Agricultural area 3	4x	8	2	1	0	0	0	0	0	3
19. 11. 08	2nd	Pyeongtaek	Agricultural area 3	4x	9	0	0	0	0	0	0	0	0
19. 11. 08	2nd	Pyeongtaek	Agricultural area 3	4x	10	0	0	0	0	0	0	0	0
19. 11. 22	3rd	Pyeongtaek	Wooded area	1x	1	0	0	0	0	0	0	0	0
19. 11. 22	3rd	Pyeongtaek	Wooded area	1x	2	0	0	0	0	0	0	0	0
19. 11. 22	3rd	Pyeongtaek	Wooded area	1x	3	0	0	0	0	0	0	0	0
19. 11. 22	3rd	Pyeongtaek	Wooded area	1x	4	0	0	0	0	0	0	0	0
19. 11. 22	3rd	Pyeongtaek	Wooded area	1x	5	0	0	0	0	0	0	0	0
19. 11. 22	3rd	Pyeongtaek	Wooded area	1x	6	0	0	0	0	0	0	0	0
19. 11. 22	3rd	Pyeongtaek	Wooded area	1x	7	0	0	0	0	0	0	0	0
19. 11. 22	3rd	Pyeongtaek	Wooded area	1x	8	0	0	0	0	0	0	0	0
19. 11. 22	3rd	Pyeongtaek	Wooded area	1x	9	0	0	0	0	0	0	0	0
19. 11. 22	3rd	Pyeongtaek	Wooded area	1x	10	0	0	0	0	0	0	0	0
19. 11. 22	3rd	Pyeongtaek	Agricultural area 1	4x	1	0	0	0	0	0	0	0	0
19. 11. 22	3rd	Pyeongtaek	Agricultural area 1	4x	2	0	0	0	0	0	0	0	0
19. 11. 22	3rd	Pyeongtaek	Agricultural area 1	4x	3	0	0	0	0	0	0	0	0
19. 11. 22	3rd	Pyeongtaek	Agricultural area 1	4x	4	0	0	0	0	0	0	0	0
19. 11. 22	3rd	Pyeongtaek	Agricultural area 1	4x	5	0	0	0	0	0	0	0	0
19. 11. 22	3rd	Pyeongtaek	Agricultural area 1	4x	6	0	0	0	0	0	0	0	0
19. 11. 22	3rd	Pyeongtaek	Agricultural area 1	4x	7	0	0	0	0	0	0	0	0
19. 11. 22	3rd	Pyeongtaek	Agricultural area 1	4x	8	0	0	0	0	0	0	0	0
19. 11. 22	3rd	Pyeongtaek	Agricultural area 1	4x	9	0	0	0	0	0	0	0	0
19. 11. 22	3rd	Pyeongtaek	Agricultural area 1	4x	10	0	0	0	0	0	0	0	0
19. 11. 22	3rd	Pyeongtaek	Agricultural area 2	4x	1	0	0	0	0	0	0	0	0
19. 11. 22	3rd	Pyeongtaek	Agricultural area 2	4x	2	1	0	0	0	0	0	0	1
19. 11. 22	3rd	Pyeongtaek	Agricultural area 2	4x	3	0	0	0	0	0	0	0	0
19. 11. 22	3rd	Pyeongtaek	Agricultural area 2	4x	4	1	0	0	0	0	0	0	1
19. 11. 22	3rd	Pyeongtaek	Agricultural area 2	4x	5	0	0	0	0	0	0	0	0
19. 11. 22	3rd	Pyeongtaek	Agricultural area 2	4x	6	0	0	0	0	0	0	0	0
19. 11. 22	3rd	Pyeongtaek	Agricultural area 2	4x	7	0	0	0	0	0	0	0	0
19. 11. 22	3rd	Pyeongtaek	Agricultural area 2	4x	8	0	0	0	0	0	0	0	0
19. 11. 22	3rd	Pyeongtaek	Agricultural area 2	4x	9	0	1	0	0	0	0	0	1
19. 11. 22	3rd	Pyeongtaek	Agricultural area 2	4x	10	0	0	0	0	0	0	0	0
19. 11. 22	3rd	Pyeongtaek	Agricultural area 3	4x	1	0	0	0	0	0	0	0	0
19. 11. 22	3rd	Pyeongtaek	Agricultural area 3	4x	2	0	0	0	0	0	0	0	0
19. 11. 22	3rd	Pyeongtaek	Agricultural area 3	4x	3	0	0	0	0	0	0	0	0
19. 11. 22	3rd	Pyeongtaek	Agricultural area 3	4x	4	0	0	0	0	0	0	0	0
19. 11. 22	3rd	Pyeongtaek	Agricultural area 3	4x	5	0	0	0	0	0	0	0	0
19. 11. 22	3rd	Pyeongtaek	Agricultural area 3	4x	6	0	0	0	0	0	0	0	0
19. 11. 22	3rd	Pyeongtaek	Agricultural area 3	4x	7	0	0	0	0	0	0	0	0
19. 11. 22	3rd	Pyeongtaek	Agricultural area 3	4x	8	0	0	0	0	0	0	0	0
19. 11. 22	3rd	Pyeongtaek	Agricultural area 3	4x	9	0	0	0	0	0	0	0	0
19. 11. 22	3rd	Pyeongtaek	Agricultural area 3	4x	10	0	0	0	0	0	0	0	0
19. 12. 06	4th	Pyeongtaek	Wooded area	1x	1	0	0	0	0	0	0	0	0
19. 12. 06	4th	Pyeongtaek	Wooded area	1x	2	0	0	0	0	0	0	0	0
19. 12. 06	4th	Pyeongtaek	Wooded area	1x	3	0	0	0	0	0	0	0	0
19. 12. 06	4th	Pyeongtaek	Wooded area	1x	4	0	0	0	0	0	0	0	0
19. 12. 06	4th	Pyeongtaek	Wooded area	1x	5	0	0	0	0	0	0	0	0
19. 12. 06	4th	Pyeongtaek	Wooded area	1x	6	0	0	0	0	0	0	0	0
19. 12. 06	4th	Pyeongtaek	Wooded area	1x	7	0	0	0	0	0	0	0	0
19. 12. 06	4th	Pyeongtaek	Wooded area	1x	8	0	0	0	0	0	0	0	0
19. 12. 06	4th	Pyeongtaek	Wooded area	1x	9	0	0	0	0	0	0	0	0
19. 12. 06	4th	Pyeongtaek	Wooded area	1x	10	0	0	0	0	0	0	0	0
19. 12. 06	4th	Pyeongtaek	Agricultural area 1	4x	1	0	0	0	0	0	0	0	0
19. 12. 06	4th	Pyeongtaek	Agricultural area 1	4x	2	0	0	0	0	0	0	0	0
19. 12. 06	4th	Pyeongtaek	Agricultural area 1	4x	3	0	0	0	0	0	0	0	0
19. 12. 06	4th	Pyeongtaek	Agricultural area 1	4x	4	0	0	0	0	0	0	0	0
19. 12. 06	4th	Pyeongtaek	Agricultural area 1	4x	5	0	0	0	0	0	0	0	0
19. 12. 06	4th	Pyeongtaek	Agricultural area 1	4x	6	0	0	0	0	0	0	0	0
19. 12. 06	4th	Pyeongtaek	Agricultural area 1	4x	7	0	0	0	0	0	0	0	0
19. 12. 06	4th	Pyeongtaek	Agricultural area 1	4x	8	0	0	0	0	0	0	0	0
19. 12. 06	4th	Pyeongtaek	Agricultural area 1	4x	9	0	0	0	0	0	0	0	0
19. 12. 06	4th	Pyeongtaek	Agricultural area 1	4x	10	0	0	0	0	0	0	0	0
19. 12. 06	4th	Pyeongtaek	Agricultural area 2	4x	1	0	0	0	0	0	0	0	0
19. 12. 06	4th	Pyeongtaek	Agricultural area 2	4x	2	0	0	0	0	0	0	0	0
19. 12. 06	4th	Pyeongtaek	Agricultural area 2	4x	3	0	0	0	0	0	0	0	0
19. 12. 06	4th	Pyeongtaek	Agricultural area 2	4x	4	0	0	0	0	0	0	0	0
19. 12. 06	4th	Pyeongtaek	Agricultural area 2	4x	5	0	0	0	0	0	0	0	0
19. 12. 06	4th	Pyeongtaek	Agricultural area 2	4x	6	0	0	0	0	0	0	0	0
19. 12. 06	4th	Pyeongtaek	Agricultural area 2	4x	7	0	0	0	0	0	0	0	0
19. 12. 06	4th	Pyeongtaek	Agricultural area 2	4x	8	0	0	0	0	0	0	0	0
19. 12. 06	4th	Pyeongtaek	Agricultural area 2	4x	9	0	0	0	0	0	0	0	0
19. 12. 06	4th	Pyeongtaek	Agricultural area 2	4x	10	0	0	0	0	0	0	0	0
19. 12. 06	4th	Pyeongtaek	Agricultural area 3	4x	1	0	0	0	0	0	0	0	0
19. 12. 06	4th	Pyeongtaek	Agricultural area 3	4x	2	0	0	0	0	0	0	0	0
19. 12. 06	4th	Pyeongtaek	Agricultural area 3	4x	3	0	0	0	0	0	0	0	0
19. 12. 06	4th	Pyeongtaek	Agricultural area 3	4x	4	0	0	0	0	0	0	0	0
19. 12. 06	4th	Pyeongtaek	Agricultural area 3	4x	5	0	0	0	0	0	0	0	0
19. 12. 06	4th	Pyeongtaek	Agricultural area 3	4x	6	0	0	0	0	0	0	0	0
19. 12. 06	4th	Pyeongtaek	Agricultural area 3	4x	7	0	0	0	0	0	0	0	0
19. 12. 06	4th	Pyeongtaek	Agricultural area 3	4x	8	0	0	0	0	0	0	0	0
19. 12. 06	4th	Pyeongtaek	Agricultural area 3	4x	9	0	0	0	0	0	0	0	0
19. 12. 06	4th	Pyeongtaek	Agricultural area 3	4x	10	0	0	0	0	0	0	0	0
19. 10. 19	1st	Ulsan	Wooded area	1x	1	1	0	0	0	0	0	0	1
19. 10. 19	1st	Ulsan	Wooded area	1x	2	1	0	0	0	0	0	0	1
19. 10. 19	1st	Ulsan	Wooded area	1x	3	0	1	0	0	0	0	0	1
19. 10. 19	1st	Ulsan	Wooded area	1x	4	1	1	0	0	0	0	0	2
19. 10. 19	1st	Ulsan	Wooded area	1x	5	0	1	0	0	0	0	0	1
19. 10. 19	1st	Ulsan	Wooded area	1x	6	0	1	0	0	0	0	0	1
19. 10. 19	1st	Ulsan	Wooded area	1x	7	1	1	0	0	0	0	0	2
19. 10. 19	1st	Ulsan	Wooded area	1x	8	1	3	0	0	0	0	0	4
19. 10. 19	1st	Ulsan	Wooded area	1x	9	2	1	0	0	0	0	0	3
19. 10. 19	1st	Ulsan	Wooded area	1x	10	0	1	0	0	0	0	0	1
19. 10. 19	1st	Ulsan	Agricultural area 1	4x	1	6	5	0	0	0	0	0	11
19. 10. 19	1st	Ulsan	Agricultural area 1	4x	2	3	5	0	0	0	0	0	8
19. 10. 19	1st	Ulsan	Agricultural area 1	4x	3	5	3	0	0	0	0	0	8
19. 10. 19	1st	Ulsan	Agricultural area 1	4x	4	3	0	0	0	0	0	0	3
19. 10. 19	1st	Ulsan	Agricultural area 1	4x	5	3	1	0	0	0	0	0	4
19. 10. 19	1st	Ulsan	Agricultural area 1	4x	6	2	2	0	0	0	0	0	4
19. 10. 19	1st	Ulsan	Agricultural area 1	4x	7	6	2	0	0	0	0	0	8
19. 10. 19	1st	Ulsan	Agricultural area 1	4x	8	4	3	0	0	0	0	0	7
19. 10. 19	1st	Ulsan	Agricultural area 1	4x	9	8	5	1	0	0	0	0	14
19. 10. 19	1st	Ulsan	Agricultural area 1	4x	10	8	1	0	0	0	0	0	9
19. 10. 19	1st	Ulsan	Agricultural area 2	4x	1	4	4	0	0	0	0	0	8
19. 10. 19	1st	Ulsan	Agricultural area 2	4x	2	4	1	0	0	0	0	0	5
19. 10. 19	1st	Ulsan	Agricultural area 2	4x	3	0	5	0	0	0	0	0	5
19. 10. 19	1st	Ulsan	Agricultural area 2	4x	4	2	1	0	0	0	0	0	3
19. 10. 19	1st	Ulsan	Agricultural area 2	4x	5	4	0	0	0	0	0	0	4
19. 10. 19	1st	Ulsan	Agricultural area 2	4x	6	3	2	0	0	0	0	0	5
19. 10. 19	1st	Ulsan	Agricultural area 2	4x	7	2	1	0	0	0	0	0	3
19. 10. 19	1st	Ulsan	Agricultural area 2	4x	8	6	4	0	0	0	0	0	10
19. 10. 19	1st	Ulsan	Agricultural area 2	4x	9	0	0	0	0	0	0	0	0
19. 10. 19	1st	Ulsan	Agricultural area 2	4x	10	0	1	0	0	0	0	0	1
19. 10. 19	1st	Ulsan	Agricultural area 3	4x	1	4	4	0	0	0	0	0	8
19. 10. 19	1st	Ulsan	Agricultural area 3	4x	2	12	7	0	0	0	0	0	19
19. 10. 19	1st	Ulsan	Agricultural area 3	4x	3	15	7	0	0	0	0	0	22
19. 10. 19	1st	Ulsan	Agricultural area 3	4x	4	8	2	0	0	0	0	0	10
19. 10. 19	1st	Ulsan	Agricultural area 3	4x	5	10	1	0	0	0	0	0	11
19. 10. 19	1st	Ulsan	Agricultural area 3	4x	6	3	2	0	0	0	0	0	5
19. 10. 19	1st	Ulsan	Agricultural area 3	4x	7	3	8	0	0	0	0	0	11
19. 10. 19	1st	Ulsan	Agricultural area 3	4x	8	8	6	0	0	0	0	0	14
19. 10. 19	1st	Ulsan	Agricultural area 3	4x	9	6	4	0	0	0	0	0	10
19. 10. 19	1st	Ulsan	Agricultural area 3	4x	10	8	4	0	0	0	0	0	12
19. 11. 01	2nd	Ulsan	Wooded area	1x	1	0	0	0	0	0	0	0	0
19. 11. 01	2nd	Ulsan	Wooded area	1x	2	1	0	0	0	0	0	0	1
19. 11. 01	2nd	Ulsan	Wooded area	1x	3	0	0	0	0	0	0	0	0
19. 11. 01	2nd	Ulsan	Wooded area	1x	4	0	0	0	0	0	0	0	0
19. 11. 01	2nd	Ulsan	Wooded area	1x	5	0	0	0	0	0	0	0	0
19. 11. 01	2nd	Ulsan	Wooded area	1x	6	0	0	0	0	0	0	0	0
19. 11. 01	2nd	Ulsan	Wooded area	1x	7	1	0	0	0	0	0	0	1
19. 11. 01	2nd	Ulsan	Wooded area	1x	8	0	0	0	0	0	0	0	0
19. 11. 01	2nd	Ulsan	Wooded area	1x	9	2	2	0	0	0	0	0	4
19. 11. 01	2nd	Ulsan	Wooded area	1x	10	1	0	0	0	0	0	0	1
19. 11. 01	2nd	Ulsan	Agricultural area 1	4x	1	2	0	0	0	0	0	0	2
19. 11. 01	2nd	Ulsan	Agricultural area 1	4x	2	3	3	0	0	0	0	0	6
19. 11. 01	2nd	Ulsan	Agricultural area 1	4x	3	2	0	0	0	0	0	0	2
19. 11. 01	2nd	Ulsan	Agricultural area 1	4x	4	5	0	0	0	0	0	0	5
19. 11. 01	2nd	Ulsan	Agricultural area 1	4x	5	2	2	0	0	0	0	0	4
19. 11. 01	2nd	Ulsan	Agricultural area 1	4x	6	0	1	0	0	0	0	0	1
19. 11. 01	2nd	Ulsan	Agricultural area 1	4x	7	2	3	0	0	0	0	0	5
19. 11. 01	2nd	Ulsan	Agricultural area 1	4x	8	3	2	0	0	0	0	0	5
19. 11. 01	2nd	Ulsan	Agricultural area 1	4x	9	3	3	0	0	0	0	0	6
19. 11. 01	2nd	Ulsan	Agricultural area 1	4x	10	5	2	0	0	0	0	0	7
19. 11. 01	2nd	Ulsan	Agricultural area 2	4x	1	3	1	0	0	0	0	0	4
19. 11. 01	2nd	Ulsan	Agricultural area 2	4x	2	5	1	0	0	0	0	0	6
19. 11. 01	2nd	Ulsan	Agricultural area 2	4x	3	1	2	0	0	0	0	0	3
19. 11. 01	2nd	Ulsan	Agricultural area 2	4x	4	1	0	0	0	0	0	0	1
19. 11. 01	2nd	Ulsan	Agricultural area 2	4x	5	2	1	0	0	0	0	0	3
19. 11. 01	2nd	Ulsan	Agricultural area 2	4x	6	6	0	0	0	0	0	0	6
19. 11. 01	2nd	Ulsan	Agricultural area 2	4x	7	0	2	0	0	0	0	0	2
19. 11. 01	2nd	Ulsan	Agricultural area 2	4x	8	0	1	0	0	0	0	0	1
19. 11. 01	2nd	Ulsan	Agricultural area 2	4x	9	2	1	0	0	0	0	0	3
19. 11. 01	2nd	Ulsan	Agricultural area 2	4x	10	3	3	0	0	0	0	0	6
19. 11. 01	2nd	Ulsan	Agricultural area 3	4x	1	0	1	0	0	0	0	0	1
19. 11. 01	2nd	Ulsan	Agricultural area 3	4x	2	3	1	0	0	0	0	0	4
19. 11. 01	2nd	Ulsan	Agricultural area 3	4x	3	5	4	0	0	0	0	0	9
19. 11. 01	2nd	Ulsan	Agricultural area 3	4x	4	5	2	0	0	0	0	0	7
19. 11. 01	2nd	Ulsan	Agricultural area 3	4x	5	2	0	0	0	0	0	0	2
19. 11. 01	2nd	Ulsan	Agricultural area 3	4x	6	3	0	0	0	0	0	0	3
19. 11. 01	2nd	Ulsan	Agricultural area 3	4x	7	1	3	0	0	0	0	0	4
19. 11. 01	2nd	Ulsan	Agricultural area 3	4x	8	1	1	0	0	0	0	0	2
19. 11. 01	2nd	Ulsan	Agricultural area 3	4x	9	1	0	0	0	0	0	0	1
19. 11. 01	2nd	Ulsan	Agricultural area 3	4x	10	2	2	0	0	0	0	0	4
19. 11. 15	3rd	Ulsan	Wooded area	1x	1	0	0	0	0	0	0	0	0
19. 11. 15	3rd	Ulsan	Wooded area	1x	2	0	0	0	0	0	0	0	0
19. 11. 15	3rd	Ulsan	Wooded area	1x	3	0	0	0	0	0	0	0	0
19. 11. 15	3rd	Ulsan	Wooded area	1x	4	0	0	0	0	0	0	0	0
19. 11. 15	3rd	Ulsan	Wooded area	1x	5	0	0	0	0	0	0	0	0
19. 11. 15	3rd	Ulsan	Wooded area	1x	6	1	0	0	0	0	0	0	1
19. 11. 15	3rd	Ulsan	Wooded area	1x	7	0	0	0	0	0	0	0	0
19. 11. 15	3rd	Ulsan	Wooded area	1x	8	0	0	0	0	0	0	0	0
19. 11. 15	3rd	Ulsan	Wooded area	1x	9	1	0	0	0	0	0	0	1
19. 11. 15	3rd	Ulsan	Wooded area	1x	10	1	0	0	0	0	0	0	1
19. 11. 15	3rd	Ulsan	Agricultural area 1	4x	1	1	1	0	0	0	0	0	2
19. 11. 15	3rd	Ulsan	Agricultural area 1	4x	2	0	0	0	0	0	0	0	0
19. 11. 15	3rd	Ulsan	Agricultural area 1	4x	3	0	1	0	0	0	0	0	1
19. 11. 15	3rd	Ulsan	Agricultural area 1	4x	4	0	0	0	0	0	0	0	0
19. 11. 15	3rd	Ulsan	Agricultural area 1	4x	5	0	0	0	0	0	0	0	0
19. 11. 15	3rd	Ulsan	Agricultural area 1	4x	6	0	1	0	0	0	0	0	1
19. 11. 15	3rd	Ulsan	Agricultural area 1	4x	7	1	0	0	0	0	0	0	1
19. 11. 15	3rd	Ulsan	Agricultural area 1	4x	8	1	0	0	0	0	0	0	1
19. 11. 15	3rd	Ulsan	Agricultural area 1	4x	9	1	2	0	0	0	0	0	3
19. 11. 15	3rd	Ulsan	Agricultural area 1	4x	10	0	0	0	0	0	0	0	0
19. 11. 15	3rd	Ulsan	Agricultural area 2	4x	1	0	0	0	0	0	0	0	0
19. 11. 15	3rd	Ulsan	Agricultural area 2	4x	2	0	1	0	0	0	0	0	1
19. 11. 15	3rd	Ulsan	Agricultural area 2	4x	3	1	1	0	0	0	0	0	2
19. 11. 15	3rd	Ulsan	Agricultural area 2	4x	4	1	0	0	0	0	0	0	1
19. 11. 15	3rd	Ulsan	Agricultural area 2	4x	5	0	0	0	0	0	0	0	0
19. 11. 15	3rd	Ulsan	Agricultural area 2	4x	6	0	1	0	0	0	0	0	1
19. 11. 15	3rd	Ulsan	Agricultural area 2	4x	7	0	0	0	0	0	0	0	0
19. 11. 15	3rd	Ulsan	Agricultural area 2	4x	8	0	2	0	0	0	0	0	2
19. 11. 15	3rd	Ulsan	Agricultural area 2	4x	9	1	0	0	0	0	0	0	1
19. 11. 15	3rd	Ulsan	Agricultural area 2	4x	10	0	0	0	0	0	0	0	0
19. 11. 15	3rd	Ulsan	Agricultural area 3	4x	1	0	0	0	0	0	0	0	0
19. 11. 15	3rd	Ulsan	Agricultural area 3	4x	2	0	0	0	0	0	0	0	0
19. 11. 15	3rd	Ulsan	Agricultural area 3	4x	3	0	0	0	0	0	0	0	0
19. 11. 15	3rd	Ulsan	Agricultural area 3	4x	4	0	0	0	0	0	0	0	0
19. 11. 15	3rd	Ulsan	Agricultural area 3	4x	5	0	0	0	0	0	0	0	0
19. 11. 15	3rd	Ulsan	Agricultural area 3	4x	6	0	0	0	0	0	0	0	0
19. 11. 15	3rd	Ulsan	Agricultural area 3	4x	7	0	0	0	0	0	0	0	0
19. 11. 15	3rd	Ulsan	Agricultural area 3	4x	8	1	0	0	0	0	0	0	1
19. 11. 15	3rd	Ulsan	Agricultural area 3	4x	9	0	0	0	0	0	0	0	0
19. 11. 15	3rd	Ulsan	Agricultural area 3	4x	10	0	0	0	0	0	0	0	0
19. 11. 29	4th	Ulsan	Wooded area	1x	1	0	0	0	0	0	0	0	0
19. 11. 29	4th	Ulsan	Wooded area	1x	2	0	0	0	0	0	0	0	0
19. 11. 29	4th	Ulsan	Wooded area	1x	3	0	0	0	0	0	0	0	0
19. 11. 29	4th	Ulsan	Wooded area	1x	4	0	0	0	0	0	0	0	0
19. 11. 29	4th	Ulsan	Wooded area	1x	5	0	0	0	0	0	0	0	0
19. 11. 29	4th	Ulsan	Wooded area	1x	6	0	0	0	0	0	0	0	0
19. 11. 29	4th	Ulsan	Wooded area	1x	7	0	0	0	0	0	0	0	0
19. 11. 29	4th	Ulsan	Wooded area	1x	8	0	0	0	0	0	0	0	0
19. 11. 29	4th	Ulsan	Wooded area	1x	9	0	0	0	0	0	0	0	0
19. 11. 29	4th	Ulsan	Wooded area	1x	10	0	0	0	0	0	0	0	0
19. 11. 29	4th	Ulsan	Agricultural area 1	4x	1	0	0	0	0	0	0	0	0
19. 11. 29	4th	Ulsan	Agricultural area 1	4x	2	0	0	0	0	0	0	0	0
19. 11. 29	4th	Ulsan	Agricultural area 1	4x	3	0	0	0	0	0	0	0	0
19. 11. 29	4th	Ulsan	Agricultural area 1	4x	4	0	0	0	0	0	0	0	0
19. 11. 29	4th	Ulsan	Agricultural area 1	4x	5	1	0	0	0	0	0	0	1
19. 11. 29	4th	Ulsan	Agricultural area 1	4x	6	1	0	0	0	0	0	0	1
19. 11. 29	4th	Ulsan	Agricultural area 1	4x	7	0	0	0	0	0	0	0	0
19. 11. 29	4th	Ulsan	Agricultural area 1	4x	8	0	0	0	0	0	0	0	0
19. 11. 29	4th	Ulsan	Agricultural area 1	4x	9	0	0	0	0	0	0	0	0
19. 11. 29	4th	Ulsan	Agricultural area 1	4x	10	0	0	0	0	0	0	0	0
19. 11. 29	4th	Ulsan	Agricultural area 2	4x	1	0	0	0	0	0	0	0	0
19. 11. 29	4th	Ulsan	Agricultural area 2	4x	2	1	0	0	0	0	0	0	1
19. 11. 29	4th	Ulsan	Agricultural area 2	4x	3	0	0	0	0	0	0	0	0
19. 11. 29	4th	Ulsan	Agricultural area 2	4x	4	0	0	0	0	0	0	0	0
19. 11. 29	4th	Ulsan	Agricultural area 2	4x	5	0	0	0	0	0	0	0	0
19. 11. 29	4th	Ulsan	Agricultural area 2	4x	6	0	0	0	0	0	0	0	0
19. 11. 29	4th	Ulsan	Agricultural area 2	4x	7	0	0	0	0	0	0	0	0
19. 11. 29	4th	Ulsan	Agricultural area 2	4x	8	0	0	0	0	0	0	0	0
19. 11. 29	4th	Ulsan	Agricultural area 2	4x	9	1	1	0	0	0	0	0	2
19. 11. 29	4th	Ulsan	Agricultural area 2	4x	10	0	0	0	0	0	0	0	0
19. 11. 29	4th	Ulsan	Agricultural area 3	4x	1	0	0	0	0	0	0	0	0
19. 11. 29	4th	Ulsan	Agricultural area 3	4x	2	0	0	0	0	0	0	0	0
19. 11. 29	4th	Ulsan	Agricultural area 3	4x	3	0	0	0	0	0	0	0	0
19. 11. 29	4th	Ulsan	Agricultural area 3	4x	4	0	0	0	0	0	0	0	0
19. 11. 29	4th	Ulsan	Agricultural area 3	4x	5	0	0	0	0	0	0	0	0
19. 11. 29	4th	Ulsan	Agricultural area 3	4x	6	0	0	0	0	0	0	0	0
19. 11. 29	4th	Ulsan	Agricultural area 3	4x	7	0	0	0	0	0	0	0	0
19. 11. 29	4th	Ulsan	Agricultural area 3	4x	8	0	0	0	0	0	0	0	0
19. 11. 29	4th	Ulsan	Agricultural area 3	4x	9	0	0	0	0	0	0	0	0
19. 11. 29	4th	Ulsan	Agricultural area 3	4x	10	0	0	0	0	0	0	0	0
